# Supplementary material for: A functional crosstalk between circulating follicular helper 2 T cells and memory B cells drives anti-Plasmodium vivax antibodies
Source: PLoS Negl Trop Dis. 2026 Apr 24;20(4):e0014232. doi: 10.1371/journal.pntd.0014232 (PMC13108860; doi:10.1371/journal.pntd.0014232)
Supplement: S1 File — (XLSX) [file pntd.0014232.s007.xlsx]

## Sheet: Fig1A
PV	Total IgG		HC	Total IgG
Sample ID			Sample ID
PV1	3.6436		HC1	0.6848
PV2	3.0989		HC2	0.673
PV3	3.0377		HC3	0.6722
PV4	2.6705		HC4	0.6715
PV5	2.293		HC5	0.6713
PV6	2.2297		HC6	0.6528
PV7	2.1981		HC7	0.6447
PV8	2.1583		HC8	0.6395
PV9	2.1168		HC9	0.639
PV10	1.8825		HC10	0.6295
PV11	1.7772		HC11	0.6257
PV12	1.7613		HC12	0.6248
PV13	1.699		HC13	0.6234
PV14	1.6354		HC14	0.6141
PV15	1.6061		HC15	0.5782
PV16	1.5412		HC16	0.5711
PV17	1.4426		HC17	0.5692
PV18	1.3774		HC18	0.5469
PV19	1.3691		HC19	0.5439
PV20	1.3457		HC20	0.5388
PV21	1.1506		HC21	0.5285
PV22	1.0926
PV23	1.0834
PV24	0.9444
PV25	0.9091
PV26	0.8811
PV27	0.8686
PV28	0.855
PV29	0.8317
PV30	0.8206
PV31	0.8132
PV32	0.8087
PV33	0.7613
PV34	0.6826
PV35	0.6614
PV36	0.6422
PV37	0.6141
PV38	0.6129
PV39	0.5049
PV40	0.4734

## Sheet: Fig1B
Sample ID	PV					Sample ID	HC
	IgG1	IgG2	IgG3	IgG4			IgG1	IgG2	IgG3	IgG4
PV1	17.8564	2.33064	2.02062	0.911238		HC1	0.8604	0.8257	0.9894	0.8851
PV2	17.9901	2.31512	1.45459	0.99487		HC2	0.8448	0.6379	0.518	0.8172
PV3	14.2896	1.25227	1.64014	0.809312		HC3	0.8604	0.6029	0.5163	0.805
PV4	14.5168	1.06007	4.94031	0.906882		HC4	0.999	1.0406	0.5214	0.9017
PV5	7.4284	5.06995	1.95953	0.872907		HC5	0.8448	0.6773	0.3987	0.9531
PV6	13.3268	0.843997	0.63537	0.828477		HC6	0.8517	0.6773	0.9468	0.9025
PV7	3.12532	1.3426	2.11013	0.872036		HC7	0.7353	0.9411	0.63	0.8598
PV8	5.33955	2.60561	2.45822	0.948698		HC8	0.869	0.8878	0.6962	0.8964
PV9	1.20462	2.71344	0.666058	0.816281		HC9	0.6269	0.6486	0.4731	0.9121
PV10	1.02585	1.49898	1.64327	0.885974		HC10	0.6829	0.6391	0.5356	0.9862
PV11	8.02109	1.61318	0.555522	0.812797		HC11	0.7897	0.8364	0.4899	0.9635
PV12	1.23083	3.3927	10.6049	0.962637		HC12	0.6905	0.659	0.412	0.9539
PV13	1.99963	5.62346	0.710671	0.892944		HC13	0.5821	0.6438	0.6641	0.8868
PV14	1.54359	1.4572	0.537336	0.863324		HC14	0.6159	0.6769	1.0028	0.8633
PV15	5.94915	1.0151	0.850191	0.806698		HC15	0.606	0.7791	0.4183	0.9147
PV16	5.82677	1.14204	0.389576	0.855484		HC16	0.6809	0.7405	0.4251	0.9417
PV17	1.10446	2.28846	0.473117	0.836318		HC17	0.8113	0.8225	0.5461	0.8764
PV18	0.804962	1.50017	0.519719	0.916465
PV19	4.00524	1.21407	0.388439	0.967864
PV20	0.834812	1.86905	0.545861	0.88249
PV21	0.939951	2.18659	2.48408	1.0062
PV22	0.376776	0.41026	0.308024	0.887717
PV23	1.58671	1.45919	4.4294	0.892073

## Sheet: Fig1C
Sample ID	% Inhibition			SD Value
	Exp1 (average of duplicated wells)	Exp2 (average of duplicated wells)	Average (Exp1 + Exp2)
PV1	85.86	97.5	91.68	8.229
PV2	48.97	42.25	45.61	4.749
PV3	46.55	42.25	44.4	3.042
PV4	64.48	55	59.74	6.705
PV5	70.69	56	63.345	10.387
PV6	48.97	49	48.985	0.024
PV7	90.8	96	93.4	3.676
PV8	87.74	92.22	89.98	3.172
PV9	45.28	46.09	45.685	0.568
PV10	57.31	43.26	50.285	9.935
PV11	79.48	71.11	75.295	5.918
PV12	79.25	67.78	73.515	8.109
PV13	54.44	47.61	51.025	4.834
PV14	38.89	55.41	47.15	11.683
PV15	66.67	57.58	62.125	6.428
PV16	51.11	54.76	52.935	2.582
PV17	30.3	33.98	32.14	2.602
PV18	26.84	38.4	32.62	8.176
PV19	57.58	57.03	57.305	0.383
PV20	59.74	65.97	62.855	4.405
PV21	55.19	59.32	57.255	2.914
PV22	77.93	77.78	77.855	0.108
PV23	68.97	59.32	64.145	6.824

## Sheet: Fig2A
Sample ID	PV						Sample ID	HC
	% cTfh	% cTfh1	% cTfh2	% cTfh17	% cTfh1/17			% cTfh	% cTfh1	% cTfh2	% cTfh17	% cTfh1/17
PV1	1.31	13.1	80.4	5	1.5		HC1	0.75	59.6	34.59	3.75	2.06
PV2	3.31	34.5	49.4	10.8	5.3		HC2	0.62	60.9	28.34	7.89	2.87
PV3	0.26	10.7	85.7	2.6	1		HC3	1.16	41.7	53.11	4.15	1.04
PV4	1.01	33.32	62.2	2.34	2.14		HC4	1.18	65.5	27.6	3.45	3.45
PV5	1.78	22	71.7	5.9	0.5		HC5	0.45	40	50	10	0
PV6	1.5	15.8	72.4	8.8	3		HC6	1.14	70	20	10	0
PV7	3.25	40.1	51.3	6.9	1.8		HC7	0.21	60	36.25	2.5	1.25
PV8	3.23	45.3	44.9	7.2	2.6		HC8	0.51	46.8	48.88	3.6	0.72
PV9	2.94	48.9	36.2	9.5	5.4		HC9	0.27	59.4	32.32	6.02	2.26
PV10	0.7	14.4	78.6	6.3	0.7		HC10	1.18	58.4	35	3.99	2.61
PV11	1.2	12.3	78.6	8.2	0.9		HC11	0.9	42	54.5	3.05	0.45
PV12	0.6	18.2	77	4.2	0.6		HC12	0.49	55.4	40.35	3.35	0.9
PV13	0.4	5.3	86.1	4	4.6		HC13	0.53	44.9	50	3.06	2.04
PV14	0.8	3.4	84.4	10.2	2		HC14	0.82	47.6	48.32	3.17	0.91
PV15	3.2	22.2	63.5	9.8	4.5
PV16	2.4	38.1	44.7	11.7	5.5
PV17	0.5	2.5	90.5	7	0
PV18	1.1	35.8	59.8	3.4	1
PV19	0.2	9.3	85.2	5.5	0
PV20	1.1	34.4	60.8	2.9	1.9
PV21	2.4	42.7	51.1	5.4	0.8
PV22	0.6	18.2	69.4	8.8	3.6

## Sheet: Fig2B
Sample ID	% cTfh2		Sample ID	% cTfh2
	HRs			LRs
PV1	49.4		PV10	78.6
PV2	85.7		PV11	78.6
PV3	62.2		PV12	77
PV4	71.7		PV13	86.1
PV5	80.4		PV14	84.4
PV6	36.2		PV15	63.5
PV7	51.2		PV16	44.7
PV8	44.3		PV17	90.5
PV9	72.4		PV18	59.8
			PV19	85.2
			PV20	60.8
			PV21	51
			PV22	69.4

## Sheet: Fig2C
Sample ID	MFI ICOS in cTfh2 cells		Sample ID	MFI ICOS in cTfh2 cells
	HRs			LRs
PV1	583		PV10	417
PV2	892		PV11	428
PV3	412		PV12	296
PV4	1641		PV13	402
PV5	493		PV14	327
PV6	428		PV15	626
PV7	487		PV16	301
PV8	547		PV17	447
PV9	443		PV18	363
			PV19	375
			PV20	462
			PV21	536
			PV22	425

## Sheet: Fig2D
% IL-4-producing cTfh2 cells	% IL-4-producing cTfh2 cells	% IL-4-producing cTfh2 cells	% IL-4-producing cTfh2 cells	% IL-10-producing cTfh2 cells	% IL-10-producing cTfh2 cells	% IL-10-producing cTfh2 cells	% IL-10-producing cTfh2 cells
PV	PV	HC	HC	PV	PV	HC	HC
Unstim	Stim	Unstim	Stim	Unstim	Stim	Unstim	Stim
1.28	6.01	0.41	2.51	0	1.01	0.21	2.98
1.32	8.27	0.66	7.96	0.54	4.65	1.48	7.91
0.4	3.08	0.058	1.09	0.15	2.82	0	1.63
1.24	5.98	0.16	3.52	0	0.82	1.91	2.44
0.91	2.45	0.37	2.66	0	0.17	1.47	2.47
0.41	2.53	0.068	4.66	0	0.51	0.89	3.95
1.26	8.45			0.53	4.58
0.46	2.73			0.16	2.81
1	6.33			1.7	4.97
0.71	2.11			0.66	2.26
0.65	2.97			2.06	1.93

## Sheet: Fig3B
% cTfh	% cTfh	% cTfh	% cTfh	% cTfh	% cTfh		SI cTfh	SI cTfh	SI cTfh
AC	AC	RC	RC	HC	HC		AC	RC	HC
Unstim	PvDBPII	Unstim	PvDBPII	Unstim	PvDBPII		1	3.3	0.85
0.5	1.4	1.5	4.7	1.4	2.7		1.7	3.4	1.68
1.4	1.7	1.6	3.5	1	1.4		2.6	2.1	1.14
1.3	2.8	1.3	2.6	1.6	2.9		2.2	1.7	1.05
1.4	2	1.4	2.9	0.7	1.5		5.7	3	1.99
1.4	2.6	1.3	2.2	1	1.5		1.6	1.7	1.97
0.8	1.6	1.4	1.9	1.4	1.6		2.2	2.3
1.2	1.6	1.7	2.8

## Sheet: Fig3C
SI cTfh2	SI cTfh2	SI cTfh2
AC	RC	HC
1.4	3.1	2.1
1.8	3	0.9
2.6	2.6	1.6
2.8	1.9	2.3
7.5	2.9	2.5
2	1.6	1.8
2.8	3.1

## Sheet: Fig3D
MFI ICOS in cTfh2 cells	MFI ICOS in cTfh2 cells	MFI ICOS in cTfh2 cells	MFI ICOS in cTfh2 cells	MFI ICOS in cTfh2 cells	MFI ICOS in cTfh2 cells
AC	AC	RC	RC	HC	HC
Unstim	PvDBPII	Unstim	PvDBPII	Unstim	PvDBPII
380	416	417	464	329	351
462	491	387	389	270	390
473	480	406	424	334	362
478	497	409	447	257	254
455	484	360	370	270	390
363	370	327	439	336	306
380	397	294	289

[truncated: 6 more sheets: Fig4B, Fig4C, Fig5C, Fig5B, S2_Fig, S3_Fig]
